# Supplementary material for: Structural and Functional Analysis of Excised Skins and Human Reconstructed Epidermis with Confocal Raman Spectroscopy and in Microfluidic Diffusion Chambers
Source: Pharmaceutics. 2022 Aug 13;14(8):1689. doi: 10.3390/pharmaceutics14081689 (PMC9415586; doi:10.3390/pharmaceutics14081689)
Supplement: Supplementary file 1 [file pharmaceutics-14-01689-s001.zip]

Archive with 1 entries (1 files):
- pharmaceutics-1840450-supplementary.pdf
